# Supplementary material for: Gene Expression Changes Associated with Dedifferentiation in Liposarcoma Predict Overall Survival
Source: Cancers (Basel). 2021 Jun 18;13(12):3049. doi: 10.3390/cancers13123049 (PMC8235385; doi:10.3390/cancers13123049)
Supplement: Supplementary file 1 [file cancers-13-03049-s001.zip]

Archive with 1 entries (1 files):
- cancers-1261701-supplementary.pdf
